# Supplementary material for: The Role of Parental Adherence to the Mediterranean Diet and Family Time Together in Children’s Weight Status: The BeE-School Project
Source: Nutrients. 2024 Mar 22;16(7):916. doi: 10.3390/nu16070916 (PMC11013135; doi:10.3390/nu16070916)
Supplement: Supplementary file 1 [file nutrients-16-00916-s001.zip]

Archive with 1 entries (1 files):
- nutrients-2905587-supplementary.pdf
